# Supplementary material for: Characterisation of Orthohantavirus Serotypes in Human Infections in Kazakhstan
Source: Viruses. 2025 Jun 28;17(7):925. doi: 10.3390/v17070925 (PMC12298176; doi:10.3390/v17070925)
Supplement: Supplementary file 1 [file viruses-17-00925-s001.zip]

Archive with 1 entries (1 files):
- viruses-3663321-supplementary.pdf
